# Supplementary material for: Study on Long-Term Tracing of Fibroblasts on Three-Dimensional Tissue Engineering Scaffolds Based on Graphene Quantum Dots
Source: Int J Mol Sci. 2022 Sep 20;23(19):11040. doi: 10.3390/ijms231911040 (PMC9570154; doi:10.3390/ijms231911040)
Supplement: Supplementary file 1 [file ijms-23-11040-s001.zip]

Archive with 1 entries (1 files):
- ijms-1902192-supplementary.pdf
